# Supplementary material for: Influenza-virus membrane fusion by cooperative fold-back of stochastically induced hemagglutinin intermediates
Source: eLife. 2013 Feb 19;2:e00333. doi: 10.7554/eLife.00333 (PMC3578201; doi:10.7554/eLife.00333)
Supplement: Source code 1. — Simulation script, s_arrest_hemifusion_simulation.m, and accompanying functions, generate_patch.m, s_randomdist.m, isaN2tuplet.m, findFlippedNeighbors.m, for MATLAB version R2012a. DOI: http://dx.doi.org/10.7554/eLife.00333.023 [file elife00333s001.zip › findFlippedNeighbors.m]

function [ffn] = findFlippedNeighbors(p,n,k)
%goes through the neighbors of the nth element (the one that just flipped)
%and returns the ones that have flipped before it into ffn (find flipped neighbors) 

ffn=[];
idx=p.neighbors{n};

for ii = 1:length(idx)
    if (p.flipped(idx(ii))<p.flipped(k)) && (p.inactive(idx(ii))==0)
        ffn=[ffn;idx(ii)];
    end
end
end
