# Supplementary material for: Influenza-virus membrane fusion by cooperative fold-back of stochastically induced hemagglutinin intermediates
Source: eLife. 2013 Feb 19;2:e00333. doi: 10.7554/eLife.00333 (PMC3578201; doi:10.7554/eLife.00333)
Supplement: Source code 1. — Simulation script, s_arrest_hemifusion_simulation.m, and accompanying functions, generate_patch.m, s_randomdist.m, isaN2tuplet.m, findFlippedNeighbors.m, for MATLAB version R2012a. DOI: http://dx.doi.org/10.7554/eLife.00333.023 [file elife00333s001.zip › isaN2tuplet.m]

function [TF] = isaN2tuplet(p, n, N2, a)
%isaN2tuplet determines whether nth element of p completed a set of active N2 neighbors that flipped
    
TF = 0;
[ffn] = findFlippedNeighbors(p,n,n); % will go through the neighbors of p.id(n) and will include their indices within ffn if their p.flipped < p.flipped(n)
Lffn = length(ffn);

switch N2
    case 2
        if Lffn>0
        TF = 1;
        end
    case 3
        if Lffn>3
            TF = 1;
        elseif Lffn==2 || Lffn==3   % they will form a triplet if any two of the neighbors are connected
            fl = 0;
            for ii = 1 : (Lffn-1)
                for jj = (ii+1): Lffn
                    if (sum((p.xy(ffn(ii),:) - p.xy(ffn(jj),:)).^2) < (1.01*a)^2)
                    fl = 1;
                    break
                    end
                end
                if fl == 1
                TF = 1;
                break
                end
            end          
        end
    case 4
        if Lffn>4
            TF = 1;
        elseif Lffn == 2     % they will form a quadruplet if they 1) have a shared neighbor and are themselves neighbors, OR 2) if they have a shared neighbor that is also a neighbor of the one that just flipped
            neighbors1=findFlippedNeighbors(p,ffn(1),n);
            neighbors2=findFlippedNeighbors(p,ffn(2),n);
            if ~isempty(intersect(neighbors1,neighbors2));
                TF = 1;
            end
        elseif Lffn == 3    % they will form a quadrluplet if 1) three of them connected or 2) if two of them connected and they have an additional shared neighbor
            fl = 0;
            for ii = 1 : (Lffn-1)
                for jj = (ii+1): Lffn
                    if (sum((p.xy(ffn(ii),:) - p.xy(ffn(jj),:)).^2) < (1.01*a)^2)
                        fl = fl+1;
                        if fl == 1
                            idx=[ffn(ii) ffn(jj)];
                        end
                    end
                end
            end
            if fl>1
                TF = 1;
            elseif fl == 1; %check if the neighboring pair has a shared neighbor
                neighbors1=findFlippedNeighbors(p,idx(1),n);
                neighbors2=findFlippedNeighbors(p,idx(2),n);
                if ~isempty(intersect(neighbors1,neighbors2))
                    TF = 1;
                end
            end
        elseif Lffn == 4    % they will form a quadruplet if 1) all of them are connected, 2) three of them are connected, 3) if there are two pairs of connected ones either one of which share a neighbor
            fl = 0;
            idx=[];
            for ii = 1 : (Lffn-1)
                for jj = (ii+1): Lffn
                    if (sum((p.xy(ffn(ii),:) - p.xy(ffn(jj),:)).^2) < (1.01*a)^2)
                        fl = fl+1;
                        idx = [idx; ffn(ii) ffn(jj)];
                    end
                end
            end
            if fl == 3
                TF = 1;
            elseif fl == 2
                pp = idx(:);
                ol = 0;
                for ii = 1:(length(pp)-1)
                    for jj=(ii+1):length(pp)
                        if pp(ii)==pp(jj)
                            ol=1;
                            break
                        end
                    end
                end
                if ol==0
                    for ii=1:fl
                        neighbors1=findFlippedNeighbors(p,idx(ii,1),n);
                        neighbors2=findFlippedNeighbors(p,idx(ii,2),n);
                        if ~isempty(intersect(neighbors1,neighbors2))
                            ol=1;
                            break
                        end
                    end
                end                               
                if ol==1
                    TF = 1;
                end
            end
        end                                   
    case 5
        if Lffn>4
            TF = 1;
        elseif Lffn == 2 % the two neighbors have to have a shared neighbor and one of them at least has to have a shared neighbor with their shared neighbor that is not one of the orginal ones
            if (sum((p.xy(ffn(1),:) - p.xy(ffn(2),:)).^2) < (1.01*a)^2)
                neighbors1=findFlippedNeighbors(p,ffn(1),n);
                neighbors2=findFlippedNeighbors(p,ffn(2),n);
                sn=intersect(neighbors1,neighbors2);
                if ~isempty(sn)
                    neighbors3=findFlippedNeighbors(p,sn,n);
                    neighbors3new=[];
                    for ii=1:length(neighbors3)
                        if isempty(intersect(neighbors3(ii),ffn))
                            neighbors3new=[neighbors3new,neighbors3(ii)];
                        end
                    end
                    if ~isempty(intersect(neighbors1,neighbors3new)) || ~isempty(intersect(neighbors2,neighbors3new))
                        TF = 1;
                    end
                end
            end
        elseif Lffn == 3 % if it has 3 connected neighbors, either pair of connected neighbors has to have a shared neighbor; if it has 2 connected neighbors, it is like Lffn == 2 case above; if it has no connected neighbors keep going
            fl = 0;
            idx=[];
            for ii = 1 : (Lffn-1)
                for jj = (ii+1): Lffn
                    if (sum((p.xy(ffn(ii),:) - p.xy(ffn(jj),:)).^2) < (1.01*a)^2)
                        fl = fl+1;
                        idx = [idx; ffn(ii) ffn(jj)];
                    end
                end
            end
            if fl == 2
                for ii = 1:length(idx)
                    neighbors1=findFlippedNeighbors(p,idx(ii,1),n);
                    neighbors2=findFlippedNeighbors(p,idx(ii,2),n);
                    if ~isempty(intersect(neighbors1,neighbors2))
                        TF = 1;
                        break
                    end
                end
            elseif fl == 1
                neighbors1=findFlippedNeighbors(p,idx(1),n);
                neighbors2=findFlippedNeighbors(p,idx(2),n);
                sn=intersect(neighbors1,neighbors2);
                if ~isempty(sn)
                    neighbors3=findFlippedNeighbors(p,sn,n);
                    neighbors3new=[];
                    for ii=1:length(neighbors3)
                        if isempty(intersect(neighbors3(ii),idx(:)))
                            neighbors3new=[neighbors3new,neighbors3(ii)];
                        end
                    end
                    if ~isempty(intersect(neighbors1,neighbors3new)) || ~isempty(intersect(neighbors2,neighbors3new))
                    TF = 1;
                    end
                end
            end
        elseif Lffn == 4 % if all 4 connected, done; 3 connected plus 1 - does either of the connected pairs have a shared neighbor; 2 and 2 connected - run the Lffn == 2 case for each pair
            fl = 0;
            idx=[];
            for ii = 1 : (Lffn-1)
                for jj = (ii+1): Lffn
                    if (sum((p.xy(ffn(ii),:) - p.xy(ffn(jj),:)).^2) < (1.01*a)^2)
                        fl = fl+1;
                        idx = [idx; ffn(ii) ffn(jj)];
                    end
                end
            end   
            if fl == 3
                TF = 1;
            elseif fl == 2
                pp = idx(:);
                ol = 0;
                for ii = 1:(length(pp)-1)
                    for jj=(ii+1):length(pp)
                        if pp(ii)==pp(jj)
                            ol=1;
                            break
                        end
                    end
                end
                if ol==1
                    for ii=1:length(idx)
                        neighbors1=findFlippedNeighbors(p,idx(ii,1),n);
                        neighbors2=findFlippedNeighbors(p,idx(ii,2),n);
                        if ~isempty(intersect(neighbors1,neighbors2))
                            TF = 1;
                            break
                        end
                    end
                else
                    for ii=1:length(idx)
                        neighbors1=findFlippedNeighbors(p,idx(ii,1),n);
                        neighbors2=findFlippedNeighbors(p,idx(ii,2),n);
                        sn=intersect(neighbors1,neighbors2);
                        if ~isempty(sn)
                            neighbors3=findFlippedNeighbors(p,sn,n);
                            neighbors3new=[];
                            for jj=1:length(neighbors3)
                                if isempty(intersect(neighbors3(jj),idx(ii,:)))
                                    neighbors3new=[neighbors3new,neighbors3(jj)];
                                end
                            end
                    
                            if ~isempty(intersect(neighbors1,neighbors3new)) || ~isempty(intersect(neighbors2,neighbors3new))
                            TF = 1;
                            end
                        end
                    end
                end
            end
        end
end
end            
                  
        
            
                
        
    
        
        
       


 
