# Supplementary material for: Influenza-virus membrane fusion by cooperative fold-back of stochastically induced hemagglutinin intermediates
Source: eLife. 2013 Feb 19;2:e00333. doi: 10.7554/eLife.00333 (PMC3578201; doi:10.7554/eLife.00333)
Supplement: Source code 1. — Simulation script, s_arrest_hemifusion_simulation.m, and accompanying functions, generate_patch.m, s_randomdist.m, isaN2tuplet.m, findFlippedNeighbors.m, for MATLAB version R2012a. DOI: http://dx.doi.org/10.7554/eLife.00333.023 [file elife00333s001.zip › s_arrest_hemifusion_simulation.m]

%%% Ivanovic et al. "Influenza-virus membrane fusion: cooperative fold-back of
%%% stochastically induced hemaggutinin intermediates"
%%%
%%% Main Code Text for MATLAB version R2012a
%%%
%%% 1)  first get lag times for all trimers in a pre-defined 'patch' of size N sampled randomly from an exponentially decaying function
%%%
%%%     HAprefusion -> HAextended (lag times for this process will be described by an exponentially decaying function; 
%%%                                pre-define rate, k, and initially get lag times for ALL trimers in a patch 
%%%                                (as if this was an entire reaction (all HAs are allowed to extend and hemifusion does not end the process)
%%% 2)  sort particles by their lag times
%%% 3)  find arrest and hemifusion times
%%%         arrest time: the time at which the N1th active HA flipped
%%%         hemifusion time: the time at which that HA flipped, which completed the first set of N2 active 'neighbors'                   
%%%         hemifusion time:(hemifusion time-arrest time)
%%% 4)  repeat 1 to 3 for Nvirions (number of virions analyzed in a single experiment) 
%%%     and collect arrest and arrest to hemifusion times in 2 vectors: arrest and hemi

Nvirions = input('How many virions would you like to analyze in this experiment : ');
N = input('Approximately how many HA trimers are in the contact patch (enter 50,100,250 for n-actual = 55,121,295, respectively) : '); %note actual number (Nactual) is bigger than yout input estimate; 
N1 = input('How many extended HA trimers lead to arrest : '); % N1 represents the number of HA trimers that need to extend and insert for arrest to take place
N2 = input('How many extended HA neighbors lead to hemifusion (enter number between 2 and 5) : '); % 2<=N2<=5; N2 represents the number of neighboring HA trimers that need to extend and insert for hemifusion to take place
sf = input('What is the fraction of inactive HAs (enter number between 0 and 1): '); % fix it to keep going if it is never Ntuplet and mark the virion as inactive

Vplot = input('Would you like the code to plot final states for each analyzed virion [y/N] :', 's');
if(isempty(Vplot) || upper(Vplot)=='N')
    YesPlot=0;
else
    YesPlot=1;
end
  
k = 0.0025;
Ndeadvirions=0;

tic
[p,Nactual,a] = generate_patch(N);   % circular patch of N elements arranged in a hexagonal lattice; see attachment 1

for ii = 1:Nvirions
    NotDeadFlag=0;
    fl = 0;
    if YesPlot
        figure; plot(p.xy (:,1),p.xy(:,2),'bx', 'MarkerSize',20); axis image; set(gcf,'Color',[1 1 1]); hold on;
    end
    p.flipped = s_randomdist(k, Nactual);  % samples randomly from an exponentially decaying funcion with rate k; gets lag times for particles in order from 1st to Nactual-th
    
    [y,idx] = sortrows([p.id p.xy p.flipped],4); % sorts data according to lag times 
    p.id = y(:,1); p.xy = y(:,2:3); p.flipped = y(:,4);
    p.neighbors = p.neighbors(idx);   % Re-sort cell array.
    for kk = 1:length(p.neighbors)
        for jj = 1:length(p.neighbors{kk})
            newidx = find(p.neighbors{kk}(jj) == idx);
            p.neighbors{kk}(jj) = newidx;  
        end
    end
    
    p.inactive = zeros(Nactual,1);
    if sf==0
        tN1 = p.flipped(N1);
        if YesPlot
            plot(p.xy(1:N1,1), p.xy(1:N1,2),'yx','MarkerSize',20); hold on;
            plot(p.xy(1:N1,1), p.xy(1:N1,2),'ro','MarkerSize',20); hold on;
            plot(p.xy(N1,1), p.xy(N1,2),'ro', 'MarkerEdgeColor', 'r', 'MarkerFaceColor', 'y','MarkerSize',20); hold on;
        end
    else
        r=randperm(Nactual);
        for jj = 1:ceil((sf * (Nactual)))
            p.inactive(r(jj))=1; 
        end
        
        for jj = 1: Nactual
            if p.inactive(jj) == 1
                if YesPlot
                    plot(p.xy(jj,1),p.xy(jj,2),'k*', 'MarkerSize',20); hold on;
                end
            end
        end
    
        for jj = 1: Nactual
            if p.inactive(jj) == 0
                fl=fl+1;
                if YesPlot
                    plot(p.xy(jj,1), p.xy(jj,2),'yx','MarkerSize',20); hold on;
                    plot(p.xy(jj,1), p.xy(jj,2),'ro','MarkerSize',20); hold on;
                end
            end
            
            if fl==N1;
                tN1 = p.flipped(jj);
                if YesPlot
                    plot(p.xy(jj,1), p.xy(jj,2),'ro', 'MarkerEdgeColor', 'r', 'MarkerFaceColor', 'y','MarkerSize',20); hold on;
                end
                break
            end
        end       
    end  
    
    if (N2-N1)>1 && YesPlot
        for n=(N1+1):(N2-1)
            if p.inactive(n)==0
                plot(p.xy(n,1), p.xy(n,2), 'ro', 'MarkerSize',20); hold on;
            end
        end
    end
    
    for n = N2:Nactual    % after n flipped are there N2 neighbors?
        if p.inactive(n)==0
            if YesPlot
                plot(p.xy(n,1), p.xy(n,2), 'ro', 'MarkerSize',20); hold on;
            end
            if isaN2tuplet(p, n, N2, a)
                NotDeadFlag=1;
                tN2=p.flipped(n);
                if YesPlot
                    plot(p.xy(n,1), p.xy(n,2),'ro', 'MarkerFaceColor','r', 'MarkerSize',20);
                end
                break;
            end
        end   
    end
    
    allarrest(ii) = tN1;
    if NotDeadFlag==0
        Ndeadvirions=Ndeadvirions+1;
        allhemi(ii) = NaN;
    else
        dt = tN2-tN1;
        allhemi(ii) = dt;
    end    
end
toc

arrest=allarrest(allhemi>0);
hemi=allhemi(allhemi>0);


    
