# Supplementary material for: Influenza-virus membrane fusion by cooperative fold-back of stochastically induced hemagglutinin intermediates
Source: eLife. 2013 Feb 19;2:e00333. doi: 10.7554/eLife.00333 (PMC3578201; doi:10.7554/eLife.00333)
Supplement: Source code 1. — Simulation script, s_arrest_hemifusion_simulation.m, and accompanying functions, generate_patch.m, s_randomdist.m, isaN2tuplet.m, findFlippedNeighbors.m, for MATLAB version R2012a. DOI: http://dx.doi.org/10.7554/eLife.00333.023 [file elife00333s001.zip › s_randomdist.m]

function [tvec] = s_randomdist(k,N)
% Samples randomly from an exponentially decaying function

tvec = random('exp',1/k,N,1);

end
